# Supplementary material for: Morphometric and molecular characterization of Kudoa encrasicoli n. sp. (Myxozoa: Myxosporea) from the European anchovy, Engraulis encrasicolus (L.) (Clupeiformes: Engraulidae)
Source: Syst Parasitol. 2022 Jul 1;99(5):621–36. doi: 10.1007/s11230-022-10051-7 (PMC9402732; doi:10.1007/s11230-022-10051-7)
Supplement: Supplementary file 1 — Supplementary file1 (XLSX 23 kb) Table S1. pDistance1.xlxs. Table S1 legend. Spreadsheet with the p-Distance tables for small and large subunit ribosomal DNA sequences of Kudoa species, calculated by MEGA v7 software, using the same aligned sequences matrix used for the phylogenetic analysis. [file 11230_2022_10051_MOESM1_ESM.xlsx]

## Sheet: 18S rDNA p-Distance
Morphometric and molecular characterization of Kudoa encrasicoli n. sp. from the European anchovy, Engraulis encrasicolus (Clupeiformes: Engraulidae)
[JOURNAL NAME]
Raúl Iglesias, Luís Filipe Rangel, Fabio Fernández-Vázquez, Maria João Santos, & José M. García-Estévez
Centro de Investigación Mariña (CIM), Universidade de Vigo, Laboratorio de Parasitología, Edificio de Ciencias Experimentales, Campus Lagoas-Marcosende, 36310 Vigo, Spain.
Corresponding author e-mail: rib@uvigo.es
		1	2	3	4	5	6	7	8	9	10	11	12	13	14	15	16	17	18	19	20	21	22	23	24	25	26	27	28	29	30	31
1	Kudoa encrasicoli n. sp. (OM200071) Engraulis encrasicolus ES (isolate VKE)
2	Kudoa thyrsites 8OM200072) Sardina pilchardus ES (isolate VKS)	0.0112493
3	Kudoa thyrsites (OM200073) Sardina pilchardus PT (isolate KPT)	0.0113568	0
4	Kudoa thyrsites (AY542482) Scomber scombrus GB	0.0113298	0	0
5	Kudoa thyrsites (MT913636) Scomber scombrus NO	0.0124224	0	0	0
6	Kudoa thyrsites (AB188530) Beryx splendens ZA	0.0153748	0.00896287	0.00896287	0.00896287	0.00932401
7	Kudoa thyrsites (AF031412) Salmo salar CA	0.0102367	0.00511509	0.00511509	0.00511509	0.00465477	0.00960307
8	Kudoa thyrsites (AF031413) Aulorhynchus flavidus CA	0.00959693	0.0044757	0.0044757	0.0044757	0.00387898	0.00896287	0.000639386
9	Kudoa thyrsites (AY078430) Thyrsites atun ZA	0.0118977	0.00059453	0.00060024	0.000595948	0.000775795	0.00960307	0.00575448	0.00511509
10	Kudoa thyrsites (AY152747) Coryphaena hippurus AU	0.0133739	0.0054678	0.0054678	0.0054678	0.00232919	0.00896287	0.00447857	0.00383877	0.00607533
11	Kudoa thyrsites (AY382607) Paralichthys olivaceus JP	0.0244484	0.0178784	0.0180072	0.0178784	0.00930954	0.00256082	0.00895141	0.00831202	0.0184744	0.0145808
12	Kudoa thyrsites (AY542481) Sardinops sagax ZA	0.0107399	0	0	0	0	0.00832799	0.00447857	0.00383877	0.000596303	0.00547112	0.0172928
13	Kudoa thyrsites (AY941819) Merluccius capensis ZA	0.0118977	0.00059453	0.00060024	0.000595948	0.000775795	0.00960307	0.00575448	0.00511509	0	0.00607533	0.0184744	0.000596303
14	Kudoa thyrsites (GU191932) Seriola lalandi AU	0.0136139	0.00618429	0.0062461	0.00619963	0.00310318	0.00935204	0.00400267	0.00333556	0.00675261	0	0.0179789	0.00620347	0.00675261
15	Kudoa thyrsites (LC128644) Thamnaconus modestus JP	0.0243902	0.0178359	0.0180072	0.0178784	0.00930954	0.00256082	0.00895141	0.00831202	0.0191304	0.0145808	0	0.0172928	0.0191304	0.0178023
16	Kudoa thyrsites (MH899080) Lepidopus caudatus ES	0.00750626	0	0	0	0	0.00834028	0.00416667	0.00333333	0.000833333	0.00333333	0.01	0	0.000833333	0.00333611	0.01
17	Kudoa thyrsites (MT991409) Scomber colias PT	0.0114155	0	0	0	0	0.00852053	0.00464396	0.00386997	0	0.00152323	0.00684932	0	0	0.00228311	0.00684932	0
18	Kudoa thyrsites (MT991410) Micromesistius poutassou PT	0.00558659	0	0	0	0	0.00782123	0.00446927	0.00335196	0	0.00223464	0.00782123	0	0	0.00223464	0.00782123	0	0
19	Kudoa mirabilis (MT919693) Trichiurus lepturus TZ	0.0171073	0.00854701	0.00854701	0.00854701	0.00854701	0.00856031	0.010101	0.00932401	0.00932401	0.00855365	0.00699301	0.00855365	0.00932401	0.00854701	0.00699301	0.00812274	0.00768574	0.00782123
20	Kudoa megacapsula (AB188529) Sphyraena pinguis CN	0.0166453	0.00767754	0.00767754	0.00767754	0.00853375	0.0115311	0.0102367	0.00959693	0.00831734	0.00640205	0.0115163	0.00768246	0.00831734	0.00734312	0.0115163	0.01	0.00852053	0.0122905	0.012432
21	Kudoa minithyrsites (AY152749) Pempheris ypsilychnus AU	0.0322004	0.023242	0.0234657	0.0232975	0.0139643	0.0154044	0.0147436	0.0141026	0.0237671	0.0207065	0.0286738	0.0233114	0.0237671	0.0221948	0.0285205	0.0133333	0.0129376	0.0145251	0.017871	0.0109044
22	Kudoa parathyrsites (LC128647) Thamnaconus modestus JP	0.0211674	0.0121795	0.0121795	0.0121795	0.0116369	0.0173299	0.0141026	0.0134615	0.0128205	0.0121873	0.0173077	0.0121873	0.0128205	0.0133779	0.0173077	0.0125	0.0131988	0.0145251	0.016317	0.0128287	0.0122108
23	Kudoa empressmichikoae (LC190927) Acanthogobius hasta JP	0.0285544	0.0208086	0.0210084	0.0208582	0.0147401	0.0172855	0.0140665	0.0134271	0.0208696	0.0200486	0.0256257	0.0202743	0.0208696	0.0214856	0.026087	0.0166667	0.0144597	0.0201117	0.019425	0.0127959	0.0190137	0.00641026
24	Kudoa guangdongensis (LC493825) Konosirus punctatus CN	0.0250597	0.0161002	0.0162553	0.0161387	0.00854037	0.0102762	0.00962155	0.00898012	0.0165485	0.015844	0.0209205	0.0161483	0.0165485	0.0165848	0.0206856	0.0100083	0.00761615	0.0111857	0.0108865	0.00898588	0.0178359	0.0109325	0.0200946
25	Kudoa akihitoi (LC190923) Acanthogobius hasta JP	0.0422619	0.0327186	0.033033	0.0327967	0.0193949	0.0172855	0.0217391	0.0210997	0.0342227	0.031003	0.033393	0.0328162	0.0342227	0.034398	0.0336427	0.02	0.0190259	0.0223464	0.019425	0.0185541	0.0362663	0.0179487	0.0357968	0.0266115
26	Kudoa lateolabracis (AY382606) Lateolabrax sp JP	0.0358209	0.0268496	0.0270433	0.0268496	0.0217223	0.0204866	0.0204604	0.019821	0.0274463	0.0243309	0.0304296	0.0268657	0.0274463	0.0273122	0.0304296	0.0216667	0.0175038	0.0223464	0.02331	0.0172745	0.0299043	0.0192308	0.0298329	0.0227409	0.0334328
27	Kudoa whippsi (FJ792723) Abudefduf bengalensis AU	0.0379333	0.0294118	0.0294118	0.0294118	0.0256012	0.0220538	0.0247763	0.0240881	0.0300654	0.029431	0.0261438	0.029431	0.0300654	0.0300654	0.0261438	0.0260191	0.0175038	0.0212291	0.020979	0.0192837	0.0294118	0.0255349	0.027451	0.0215827	0.0353172	0.0301047
28	Kudoa gunterae (FJ792707) Abudefduf septemfasciatus AU	0.0366492	0.0268149	0.0268149	0.0268149	0.0225155	0.0193103	0.0220386	0.0213499	0.0274689	0.0268325	0.0248528	0.0268325	0.0274689	0.0274689	0.0248528	0.0234375	0.0152323	0.0190157	0.0194401	0.0179187	0.028123	0.0227901	0.0248528	0.0176702	0.0320681	0.02685	0.00913838
29	Kudoa septempunctata (AB553293) Paralichthys olivaceus JP	0.0494048	0.0422368	0.0426426	0.0423375	0.0356866	0.0352113	0.0358056	0.0351662	0.0424528	0.0413374	0.0429338	0.0423628	0.0424528	0.0436118	0.0424528	0.035	0.0296804	0.0335196	0.038073	0.0307102	0.0445898	0.0314103	0.0365566	0.0413956	0.0507375	0.047619	0.0431655	0.0399215
30	Kudoa iwatai (AY641571) Pagrus major JP	0.0565682	0.0521684	0.0521684	0.0524321	0.0583658	0.050706	0.050641	0.0512821	0.0530638	0.0499368	0.0499052	0.0518331	0.0530638	0.0507246	0.0499052	0.0493311	0.0525915	0.0470325	0.0561185	0.0493906	0.0538315	0.0533419	0.0518004	0.0481622	0.0549589	0.0511687	0.0536685	0.0496261	0.0499052
31	Unicapsula galeata (LC474137)	0.121176	0.115108	0.115617	0.115385	0.109461	0.099419	0.0974194	0.0980645	0.114676	0.11152	0.121995	0.114853	0.114676	0.118592	0.120618	0.104954	0.0870894	0.0953984	0.109632	0.0968367	0.11835	0.0983182	0.115865	0.115933	0.126635	0.122142	0.117105	0.115866	0.112961	0.0897518

## Sheet: 28S rDNA p-Distance
Morphometric and molecular characterization of Kudoa encrasicoli n. sp. from the European anchovy, Engraulis encrasicolus (Clupeiformes: Engraulidae)
[JOURNAL NAME]
Raúl Iglesias, Luís Filipe Rangel, Fabio Fernández-Vázquez, Maria João Santos, & José M. García-Estévez
Centro de Investigación Mariña (CIM), Universidade de Vigo, Laboratorio de Parasitología, Edificio de Ciencias Experimentales, Campus Lagoas-Marcosende, 36310 Vigo, Spain.
Corresponding author e-mail: rib@uvigo.es
		1	2	3	4	5	6	7	8	9	10	11	12	13	14	15	16	17	18	19	20	21	22	23	24	25	26	27	28	29	30
1	Kudoa encrasicoli n. sp. (OM200067) Engraulis encrasicolus ES (isolate VKE)
2	Kudoa thyrsites (OM200068) Sardina pilchardus ES (isolate VKS)	0.0382514
3	Kudoa thyrsites (OM200069) Sardina pilchardus PT (isolate KPT)	0.0384088	0.00134048
4	Kudoa thyrsites (MT919734) Lepidopus caudatus ES	0.0383481	0.00143885	0.00287356
5	Kudoa thyrsites (MT919735) Thyrsites atun NA	0.0382916	0.00143678	0.00286944	0
6	Kudoa thyrsites (MT919736) Scomber scombrus NO	0.0382916	0.00143678	0.00286944	0	0
7	Kudoa thyrsites (AY924196) Paralichthys olivaceus JP	0.0926471	0.0791367	0.0804598	0.0776978	0.0775862	0.0775862
8	Kudoa thyrsites (AY924193) Sardinops sagax ZA	0.0382353	0	0.00143678	0.00143885	0.00143678	0.00143678	0.0804598
9	Kudoa thyrsites (AY924195) Coryphaena hippurus AU	0.0455213	0.0232221	0.0246377	0.0217707	0.0217391	0.0217391	0.0795948	0.0231548
10	Kudoa thyrsites (GU191933) Seriola lalandi AU	0.0454545	0.0231884	0.024602	0.0217391	0.0217077	0.0217077	0.0794798	0.0231214	0
11	Kudoa thyrsites (AY302734) Salmo salar CA	0.0396476	0.0188406	0.0202605	0.0173913	0.0173661	0.0173661	0.0722543	0.0187861	0.0286944	0.0286533
12	Kudoa thyrsites (AY924187) Pholis ornata US	0.0396476	0.0188406	0.0202605	0.0173913	0.0173661	0.0173661	0.0722543	0.0187861	0.0272989	0.0272597	0
13	Kudoa thyrsites (AY924188) Merluccius productus CA	0.0382353	0.0188679	0.0202899	0.0174165	0.0173913	0.0173913	0.0723589	0.0188133	0.0258993	0.0258621	0	0
14	Kudoa thyrsites (AY924189) Salmo salar US	0.0382353	0.0174165	0.0188406	0.0159652	0.015942	0.015942	0.0723589	0.0173661	0.0272989	0.0272597	0	0	0
15	Kudoa thyrsites (AY924190) Salmo salar CL	0.0396476	0.0188406	0.0202605	0.0173913	0.0173661	0.0173661	0.0722543	0.0187861	0.0286944	0.0286533	0.00143266	0	0	0.00143472
16	Kudoa thyrsites (AY924191) Scomber scombrus GB	0.0382916	0.00143678	0.00286944	0	0	0	0.0775862	0.00143678	0.0217391	0.0217077	0.0173661	0.0173661	0.0173913	0.015942	0.0173661
17	Kudoa thyrsites (AY924192) Sardinops sagax ZA	0.0382916	0.00143678	0.00286944	0	0	0	0.0775862	0.00143678	0.0217391	0.0217077	0.0173661	0.0173661	0.0173913	0.015942	0.0173661	0
18	Kudoa thyrsites (AY924194) Merluccius capensis ZA	0.0397644	0.00287356	0.00430416	0.00143678	0.00143472	0.00143472	0.0761494	0.00287356	0.0202899	0.0202605	0.015919	0.015919	0.015942	0.0144928	0.015919	0.00143472	0.00143472
19	Kudoa parathyrsites (LC128648) Thamnaconus modestus JP	0.0769231	0.0766355	0.0783582	0.0818363	0.0816733	0.0816733	0.0974155	0.083499	0.0785855	0.0785855	0.0884086	0.0866142	0.0848126	0.0884086	0.0884086	0.0816733	0.0816733	0.0816733
20	Kudoa lateolabracis (JQ302298) Paralichthys olivaceus JP	0.0866373	0.0782609	0.0795948	0.0768116	0.0767004	0.0767004	0.115607	0.0794798	0.0875179	0.0873926	0.0845272	0.0846485	0.0833333	0.0832138	0.0859599	0.0767004	0.0767004	0.0767004	0.0880626
21	Kudoa empressmichikoae (LC190927) Acanthogobius hasta JP	0.0778689	0.0714286	0.0717185	0.0741279	0.0740203	0.0740203	0.12029	0.0768116	0.0733813	0.0732759	0.0775862	0.076259	0.074928	0.0776978	0.0775862	0.0740203	0.0740203	0.0740203	0.047619	0.0953058
22	Kudoa whippsi (FJ792757) Abudefduf bengalensis AU	0.125184	0.113997	0.115274	0.112554	0.112392	0.112392	0.137536	0.116547	0.116547	0.116379	0.119253	0.117986	0.118156	0.119424	0.119253	0.112392	0.112392	0.110951	0.100394	0.123386	0.129496
23	Kudoa whippsi (LC190921) Cheilodactylus zonatus JP	0.1	0.0909091	0.0916442	0.0955137	0.0953757	0.0953757	0.125	0.0995671	0.0981241	0.0979827	0.102305	0.10101	0.10101	0.102453	0.102305	0.0953757	0.0953757	0.0939306	0.0851852	0.114613	0.102497	0.025
24	Kudoa akihitoi (LC190923) Acanthogobius hasta JP	0.113233	0.103175	0.105548	0.110465	0.110305	0.110305	0.138728	0.111594	0.116547	0.116379	0.113506	0.11223	0.110951	0.11223	0.113506	0.110305	0.110305	0.110305	0.101289	0.14367	0.121094	0.145324	0.120894
25	Kudoa guangdongensis (LC493826) Konosirus punctatus CN	0.0882353	0.0868966	0.0881543	0.089725	0.0895954	0.0895954	0.126074	0.0923521	0.091954	0.0918221	0.097561	0.0962644	0.094964	0.0962644	0.0961263	0.0895954	0.0895954	0.0895954	0.0644567	0.116246	0.0899183	0.122682	0.102319	0.123641
26	Kudoa gunterae (FJ792732) Abudefduf septemfasciatus AU	0.107511	0.0995671	0.100865	0.0981241	0.0979827	0.0979827	0.127507	0.102158	0.102158	0.102011	0.106322	0.105036	0.103746	0.106475	0.106322	0.0979827	0.0979827	0.0965418	0.0984252	0.114449	0.119597	0.0456432	0.0276243	0.132565	0.114286
27	Kudoa mirabilis (MT919733) Trichiurus lepturus TZ	0.0705882	0.0705036	0.0718391	0.0690647	0.0689655	0.0689655	0.102857	0.0704023	0.0723589	0.0722543	0.0679191	0.0679191	0.0665702	0.0680174	0.0679191	0.0689655	0.0689655	0.0704023	0.0994036	0.105491	0.104348	0.131805	0.119253	0.130435	0.112069	0.124642
28	Kudoa iwatai (LC066366) Platycephalus sp JP	0.184426	0.190039	0.191689	0.20317	0.202878	0.202878	0.230659	0.20546	0.210072	0.20977	0.206897	0.205755	0.204611	0.205755	0.20546	0.202878	0.202878	0.201439	0.165138	0.215989	0.187013	0.256046	0.221066	0.236979	0.220294	0.24359	0.234957
29	Kudoa septempunctata (AB731755) Paralichthys olivaceus JP	0.145205	0.143432	0.14538	0.153509	0.153285	0.153285	0.172012	0.155977	0.157742	0.157514	0.15896	0.157742	0.157971	0.157742	0.15896	0.153285	0.153285	0.151825	0.117431	0.175316	0.128947	0.182344	0.155792	0.168643	0.155405	0.178261	0.157434	0.215584
30	Unicapsula galeata (LC474138)	0.251471	0.25436	0.256894	0.266055	0.265649	0.265649	0.280916	0.266055	0.262997	0.262595	0.267176	0.267176	0.267176	0.266055	0.267176	0.265649	0.265649	0.265649	0.218935	0.259542	0.251453	0.286576	0.268293	0.271802	0.252907	0.292609	0.271756	0.268895	0.240876
